# Supplementary material for: Effects of Alirocumab and Evolocumab on Cardiovascular Mortality and LDL-C: Stratified According to the Baseline LDL-C Levels
Source: Rev Cardiovasc Med. 2025 Apr 25;26(4):26980. doi: 10.31083/RCM26980 (PMC12059789; doi:10.31083/RCM26980)
Supplement: Supplementary file 1 [file 2153-8174-26-4-26980-s1.zip]

Archive with 2 entries (2 files):
- Supplementary Material-V1.docx
- the PRISMA checklist-V3.docx
